# Supplementary material for: DSTYK Enhances Chemoresistance in Triple-Negative Breast Cancer Cells
Source: Cells. 2021 Dec 29;11(1):97. doi: 10.3390/cells11010097 (PMC8750327; doi:10.3390/cells11010097)
Supplement: Supplementary file 1 [file cells-11-00097-s001.zip]

Archive with 1 entries (1 files):
- cells-1418992-supplementary.pdf
